# Supplementary material for: Embodied Cognition in Meditation, Yoga, and Ethics—An Experimental Single-Case Study on the Differential Effects of Four Mind–Body Treatments
Source: Int J Environ Res Public Health. 2022 Sep 17;19(18):11734. doi: 10.3390/ijerph191811734 (PMC9517053; doi:10.3390/ijerph191811734)
Supplement: Supplementary file 1 [file ijerph-19-11734-s001.zip]

Archive with 1 entries (1 files):
- ijerph-1878494-supplementary.pdf
